# Supplementary material for: N-Acetylcysteine Counteracts Immune Dysfunction and Autism-Related Behaviors in the Shank3b Mouse Model of Autism Spectrum Disorder
Source: Antioxidants (Basel). 2024 Nov 14;13(11):1390. doi: 10.3390/antiox13111390 (PMC11590982; doi:10.3390/antiox13111390)
Supplement: Supplementary file 1 [file antioxidants-13-01390-s001.zip]

Archive with 1 entries (1 files):
- antioxidants-3244650-supplementary.pptx
